# Supplementary material for: Attention-deficit/hyperactivity disorder and risk for psychiatric and neurodevelopmental disorders in siblings
Source: Psychol Med. 2018 Apr 2;49(1):84–91. doi: 10.1017/S0033291718000521 (PMC6316367; doi:10.1017/S0033291718000521)
Supplement: Supplementary file 1 [file S0033291718000521sup001.zip]

Archive with 4 entries (3 files):
- S0033291718000521sup001/Supplement Appendix.doc
- S0033291718000521sup001/Supplementary Table S1 final.doc
- S0033291718000521sup001/Supplementary Table S2 final.doc
- S0033291718000521sup001/
